# Supplementary material for: Scattering spectra models for physics
Source: PNAS Nexus. 2024 Mar 7;3(4):pgae103. doi: 10.1093/pnasnexus/pgae103 (PMC10978061; doi:10.1093/pnasnexus/pgae103)
Supplement: pgae103_Supplementary_Data [file pgae103_supplementary_data.zip]

Archive with 6 entries (6 files):
- PNASNEXUS-PNASNEXUS-2023-00913R-s01.pdf
- PNASNEXUS-PNASNEXUS-2023-00913R-s02.pdf
- PNASNEXUS-PNASNEXUS-2023-00913R-s03.png
- PNASNEXUS-PNASNEXUS-2023-00913R-s04.png
- PNASNEXUS-PNASNEXUS-2023-00913R-s05.png
- PNASNEXUS-PNASNEXUS-2023-00913R-s06.tex
